# Supplementary material for: Real-World Use of Intradetrusor Botulinum Toxin Injections: A Population-Based Study from France
Source: Toxins (Basel). 2024 Oct 1;16(10):423. doi: 10.3390/toxins16100423 (PMC11511096; doi:10.3390/toxins16100423)
Supplement: Supplementary file 1 [file toxins-16-00423-s001.zip]

Archive with 1 entries (1 files):
- toxins-3168430-supplementary.pdf
